# Supplementary material for: A Comparison of Peak Callers Used for DNase-Seq Data
Source: PLoS One. 2014 May 8;9(5):e96303. doi: 10.1371/journal.pone.0096303 (PMC4014496; doi:10.1371/journal.pone.0096303)
Supplement: Supplementary Data S1 — Data S1, S2 and S3 are list of transcription factor names used in this study from GM12878, K562 and HeLaS3 cells, respectively. (ZIP) [file pone.0096303.s007.zip]

Archive with 4 entries (3 files):
- Supplementary_Data/
- Supplementary_Data/GM12878.txt
- Supplementary_Data/HelaS3.txt
- Supplementary_Data/K562.txt
