# Supplementary material for: A Comparison of Peak Callers Used for DNase-Seq Data
Source: PLoS One. 2014 May 8;9(5):e96303. doi: 10.1371/journal.pone.0096303 (PMC4014496; doi:10.1371/journal.pone.0096303)
Supplement: Supplementary Data S1 — Data S1, S2 and S3 are list of transcription factor names used in this study from GM12878, K562 and HeLaS3 cells, respectively. (ZIP) [file pone.0096303.s007.zip › Supplementary_Data/GM12878.txt]

wgEncodeSydhTfbsGm12878Bhlhe40cIggmusPk.narrowPeak.gz 43496bc940997f5b2495c4789e88d0d1
wgEncodeSydhTfbsGm12878Brca1a300IggmusPk.narrowPeak.gz 67e3bdb471751bbd4a1de94f79a27f04
wgEncodeSydhTfbsGm12878Cdpsc6327IggmusPk.narrowPeak.gz 52ed65dd7ad9cf290819dc2431d7966a
wgEncodeSydhTfbsGm12878CfosStdPk.narrowPeak.gz 3af9eb3e6946e9db84925ae4f2f31e75
wgEncodeSydhTfbsGm12878Chd1a301218aIggmusPk.narrowPeak.gz 5bcacfb808cf88352d15ed49ee006cca
wgEncodeSydhTfbsGm12878Chd2ab68301IggmusPk.narrowPeak.gz 740448683a57cfc71475d5c19b6e85da
wgEncodeSydhTfbsGm12878Corestsc30189IggmusPk.narrowPeak.gz c868a977fd1c2439d38fbe8ef9cc8d79
wgEncodeSydhTfbsGm12878Ctcfsc15914c20StdPk.narrowPeak.gz 516f23be901386790d57744858feb099
wgEncodeSydhTfbsGm12878E2f4IggmusPk.narrowPeak.gz d91c60a45bde38fbb0180074759b8c03
wgEncodeSydhTfbsGm12878Ebf1sc137065StdPk.narrowPeak.gz 17446b393c16c1c904c2892dffa5086a
wgEncodeSydhTfbsGm12878Elk112771IggmusPk.narrowPeak.gz 063c0a3aaaeb7ad1a3f0d5ef6aff0efa
wgEncodeSydhTfbsGm12878ErraIggrabPk.narrowPeak.gz 846ae6723c2d5f31c74ce7cdb260b991
wgEncodeSydhTfbsGm12878Gcn5StdPk.narrowPeak.gz e68a4541c27187def818d75ea1a16503
wgEncodeSydhTfbsGm12878Ikzf1iknuclaStdPk.narrowPeak.gz c9cad861697c5dbe74451345e2ca78af
wgEncodeSydhTfbsGm12878Irf3IggmusPk.narrowPeak.gz 16c07e6692536c56243b4faf6c4b6c2a
wgEncodeSydhTfbsGm12878JundIggrabPk.narrowPeak.gz 145c3dff7d66fde17883776c2756fd77
wgEncodeSydhTfbsGm12878JundStdPk.narrowPeak.gz fcccd0ed536c0c17929a02785f58bb49
wgEncodeSydhTfbsGm12878MafkIggmusPk.narrowPeak.gz f77d9e4af41c62fa20014e547bd3a00a
wgEncodeSydhTfbsGm12878MaxIggmusPk.narrowPeak.gz 333b325248282e3b6b391937a21bca85
wgEncodeSydhTfbsGm12878MaxStdPk.narrowPeak.gz c30d1e5638afe51c89669c77ed0d15cf
wgEncodeSydhTfbsGm12878Mazab85725IggmusPk.narrowPeak.gz ff0cca0c20dd2701091eac556a813af1
wgEncodeSydhTfbsGm12878Mxi1IggmusPk.narrowPeak.gz bd0d6c9e0d56a1b8a0e1d4b64264e724
wgEncodeSydhTfbsGm12878Nfe2sc22827StdPk.narrowPeak.gz 7e2d6c073f6790d08b075c859885f50c
wgEncodeSydhTfbsGm12878NfkbTnfaIggrabPk.narrowPeak.gz 4bf824cdf291406a4dc5d783a5b63a5c
wgEncodeSydhTfbsGm12878NfyaIggmusPk.narrowPeak.gz 4f30e896212a445a0af2f54a09d00bd4
wgEncodeSydhTfbsGm12878NfybIggmusPk.narrowPeak.gz f55bc8cd4c25fbd7bd1425355377e7b5
wgEncodeSydhTfbsGm12878Nrf1IggmusPk.narrowPeak.gz c8249d08767057570f21318f8223290e
wgEncodeSydhTfbsGm12878P300IggmusPk.narrowPeak.gz bc6ddcbb18190cff6f65d8894d6a87ab
wgEncodeSydhTfbsGm12878P300bStdPk.narrowPeak.gz b47d8a6898a2ae6b6a627b61d201b056
wgEncodeSydhTfbsGm12878P300sc584IggmusPk.narrowPeak.gz f9161e60b892b5a097cc59e8195293c0
wgEncodeSydhTfbsGm12878Pol2IggmusPk.narrowPeak.gz b4f62eb38ce26a32b3b1eb1fdbae0f2d
wgEncodeSydhTfbsGm12878Pol2StdPk.narrowPeak.gz baa946e99406eabeb4f24296985983bf
wgEncodeSydhTfbsGm12878Pol2s2IggmusPk.narrowPeak.gz 1cb406eb16ab7f5477fbf240ef4313df
wgEncodeSydhTfbsGm12878Pol3StdPk.narrowPeak.gz 55303d7ae28fe2d1d75e69513270194f
wgEncodeSydhTfbsGm12878Rad21IggrabPk.narrowPeak.gz 3e6e22f62ebd4d945598f66563aa3f77
wgEncodeSydhTfbsGm12878Rfx5200401194IggmusPk.narrowPeak.gz 41f93eac498901e34d87ebab312e425f
wgEncodeSydhTfbsGm12878Sin3anb6001263IggmusPk.narrowPeak.gz f2b0296023a545c898e691fc6a117336
wgEncodeSydhTfbsGm12878Smc3ab9263IggmusPk.narrowPeak.gz 3674a321ff9005ad680e3d1a4233ce54
wgEncodeSydhTfbsGm12878Spt20StdPk.narrowPeak.gz 83b23cb2ffbab27b00dbfc98ec501ae1
wgEncodeSydhTfbsGm12878Srebp1IggrabPk.narrowPeak.gz 2599b447dee435e244df6f10e88d923b
wgEncodeSydhTfbsGm12878Srebp2IggrabPk.narrowPeak.gz 3509521f3bf7b152a11e8690c09a9d2e
wgEncodeSydhTfbsGm12878Stat1StdPk.narrowPeak.gz f58986006f0a5bd4cb545683d5481a25
wgEncodeSydhTfbsGm12878Stat3IggmusPk.narrowPeak.gz c2c36ab998bd7024678e17582e8852dc
wgEncodeSydhTfbsGm12878Tblr1ab24550IggmusPk.narrowPeak.gz 1916b7427c7e8f7f423c1475c65805a4
wgEncodeSydhTfbsGm12878TbpIggmusPk.narrowPeak.gz 923cf1f45e7cae25ebfc6c93147e9718
wgEncodeSydhTfbsGm12878Tr4StdPk.narrowPeak.gz ce54a52e0a56b4f3a28f5745e69f9142
wgEncodeSydhTfbsGm12878Usf2IggmusPk.narrowPeak.gz ee698b150407219608fa06fcbc8a5480
wgEncodeSydhTfbsGm12878WhipIggmusPk.narrowPeak.gz c6eff4ad100a09e63982e50993eea18d
wgEncodeSydhTfbsGm12878Yy1StdPk.narrowPeak.gz 6e441c8e5612b32ee2e38f67a413b2de
wgEncodeSydhTfbsGm12878Znf143166181apStdPk.narrowPeak.gz ce36bc4458f8ca1d03d8f68f8a8bc630
wgEncodeSydhTfbsGm12878Znf274StdPk.narrowPeak.gz 688fb1c47cd906afca9417bc2d4ef05a
wgEncodeSydhTfbsGm12878Znf384hpa004051IggmusPk.narrowPeak.gz 49ca7bb79844efd93e8df6ae931feb72
wgEncodeSydhTfbsGm12878Zzz3StdPk.narrowPeak.gz a8e0edae1edc927c22e0b994f237ca9f
