# Supplementary material for: A Comparison of Peak Callers Used for DNase-Seq Data
Source: PLoS One. 2014 May 8;9(5):e96303. doi: 10.1371/journal.pone.0096303 (PMC4014496; doi:10.1371/journal.pone.0096303)
Supplement: Supplementary Data S1 — Data S1, S2 and S3 are list of transcription factor names used in this study from GM12878, K562 and HeLaS3 cells, respectively. (ZIP) [file pone.0096303.s007.zip › Supplementary_Data/HelaS3.txt]

wgEncodeSydhTfbsHelas3Ap2alphaStdPk.narrowPeak.gz 3f15cfc74e716f82f700dceda9285461
wgEncodeSydhTfbsHelas3Ap2gammaStdPk.narrowPeak.gz a2f16645e50ed5419527442218f3c1f6
wgEncodeSydhTfbsHelas3Baf155IggmusPk.narrowPeak.gz 9d9abd6a6f0d763c85e6b1982fb70cac
wgEncodeSydhTfbsHelas3Baf170IggmusPk.narrowPeak.gz edf654888f48670a4dffd3d1216cc99b
wgEncodeSydhTfbsHelas3Bdp1StdPk.narrowPeak.gz da8625f81a7cbf84ad37a25c9a2d2163
wgEncodeSydhTfbsHelas3Brca1a300IggrabPk.narrowPeak.gz 8ea294e3e0247eb8ad6a74620575b946
wgEncodeSydhTfbsHelas3Brf1StdPk.narrowPeak.gz 3f30eaa23cf2025ded9601e2ac94959b
wgEncodeSydhTfbsHelas3Brf2StdPk.narrowPeak.gz 0a35392eca5ba8dbb633b6492f39da39
wgEncodeSydhTfbsHelas3Brg1IggmusPk.narrowPeak.gz 97547d5e7829b44f301486f069ff2154
wgEncodeSydhTfbsHelas3CebpbIggrabPk.narrowPeak.gz 672fefa1e7f81bb8998970ad84ef4cc6
wgEncodeSydhTfbsHelas3CfosStdPk.narrowPeak.gz 4a5e172a866981471399158fd59c4876
wgEncodeSydhTfbsHelas3Chd2IggrabPk.narrowPeak.gz 1e8d108005b3c802ca42cc25648fb28e
wgEncodeSydhTfbsHelas3CjunIggrabPk.narrowPeak.gz 546b3bc10a764fba7ae988063032934d
wgEncodeSydhTfbsHelas3CmycStdPk.narrowPeak.gz d262bee59ec5d532b2da831bbec72c1a
wgEncodeSydhTfbsHelas3Corestsc30189IggrabPk.narrowPeak.gz 5068b923103fb32b944cd2ab558dc206
wgEncodeSydhTfbsHelas3E2f1StdPk.narrowPeak.gz 6966e3f6fb92af849a17e99931aa5616
wgEncodeSydhTfbsHelas3E2f4StdPk.narrowPeak.gz 1185dfc47054aa23bb66c7c43141647f
wgEncodeSydhTfbsHelas3E2f6StdPk.narrowPeak.gz c7440eebba777b30e17bdd0eb8762fdb
wgEncodeSydhTfbsHelas3Elk112771IggrabPk.narrowPeak.gz 7d0f94a2a9b03295b5172f8d91957e3d
wgEncodeSydhTfbsHelas3Elk4UcdPk.narrowPeak.gz c33839ad84408a5a81461588ff40de4a
wgEncodeSydhTfbsHelas3Gcn5StdPk.narrowPeak.gz 56021c52b1b9d18e366dc3ee566af0d6
wgEncodeSydhTfbsHelas3Gtf2f1ab28179IggrabPk.narrowPeak.gz ed57805e321ff2d73e1f892cf6049690
wgEncodeSydhTfbsHelas3Hae2f1StdPk.narrowPeak.gz e055d51a85d34190c0f8b53dfdc1844e
wgEncodeSydhTfbsHelas3Hcfc1nb10068209IggrabPk.narrowPeak.gz 6d32d6c7aa07fa1a57d545406590feb5
wgEncodeSydhTfbsHelas3Ini1IggmusPk.narrowPeak.gz 9597e5d4e2ba9d5e170c33f6a40cda47
wgEncodeSydhTfbsHelas3Irf3IggrabPk.narrowPeak.gz 08d4bf4501a2ba904a6b484452767824
wgEncodeSydhTfbsHelas3JundIggrabPk.narrowPeak.gz 18b6938b352b25d6f313a8256db8f0f2
wgEncodeSydhTfbsHelas3MafkIggrabPk.narrowPeak.gz 4bc54fd891b99f2ea8980fb2e47b754d
wgEncodeSydhTfbsHelas3MaxIggrabPk.narrowPeak.gz 3c6c97c47266298f415c6a36ef95132c
wgEncodeSydhTfbsHelas3MaxStdPk.narrowPeak.gz d90c2cae8dba4b9df5bdd2e4b67177ee
wgEncodeSydhTfbsHelas3Mazab85725IggrabPk.narrowPeak.gz 2d1b4609063f82b7ffa67326230cd7ed
wgEncodeSydhTfbsHelas3Mxi1af4185IggrabPk.narrowPeak.gz 3122b2ec01c43e511fa4779f20c22578
wgEncodeSydhTfbsHelas3NfyaIggrabPk.narrowPeak.gz 3acd468d4c1319043c797eb775c09659
wgEncodeSydhTfbsHelas3NfybIggrabPk.narrowPeak.gz 12edffc71fcd35fbb367b9b3675ee4ca
wgEncodeSydhTfbsHelas3Nrf1IggmusPk.narrowPeak.gz e500c530d76a2ee2bceda7a6a5338385
wgEncodeSydhTfbsHelas3P300sc584sc584IggrabPk.narrowPeak.gz 03318fdfd18a02ac7c08e995f78ab0a2
wgEncodeSydhTfbsHelas3Pol2StdPk.narrowPeak.gz 638d76fe3cbd93e5dd0ea98edfc3ded0
wgEncodeSydhTfbsHelas3Pol2s2IggrabPk.narrowPeak.gz 0e5d4563bfcfc63e4aadcd091ae6e1f9
wgEncodeSydhTfbsHelas3Prdm19115IggrabPk.narrowPeak.gz b7aad5c4ad281863a9f3436fcc691f5a
wgEncodeSydhTfbsHelas3Rad21IggrabPk.narrowPeak.gz 7a21d04154ffb1709641752d4612b2e4
wgEncodeSydhTfbsHelas3Rfx5200401194IggrabPk.narrowPeak.gz 3caaf5c6d4131f8ccdd6936e7f5b0728
wgEncodeSydhTfbsHelas3Rpc155StdPk.narrowPeak.gz e1766126512ad2f81db5767124a863c7
wgEncodeSydhTfbsHelas3Smc3ab9263IggrabPk.narrowPeak.gz 41013ec96d6195638cc7c17b7c3f0e2b
wgEncodeSydhTfbsHelas3Spt20StdPk.narrowPeak.gz eb5b23152e93e7797c3bdfc40a77f600
wgEncodeSydhTfbsHelas3Stat1Ifng30StdPk.narrowPeak.gz b2692bf57d526e844baa7e0f1fc4cc3b
wgEncodeSydhTfbsHelas3Stat3IggrabPk.narrowPeak.gz 3fbd232fe880dc49815fbae63676a766
wgEncodeSydhTfbsHelas3TbpIggrabPk.narrowPeak.gz 7020bc9623af948af4e34b74b1ded8e4
wgEncodeSydhTfbsHelas3Tcf7l2UcdPk.narrowPeak.gz 3873c87228900bef00ea720074130ba3
wgEncodeSydhTfbsHelas3Tcf7l2c9b92565UcdPk.narrowPeak.gz f40a11e2ddd58a36781a358ee4a1cf3f
wgEncodeSydhTfbsHelas3Tf3c110StdPk.narrowPeak.gz 2672f2f2644009f212527008fb24685c
wgEncodeSydhTfbsHelas3Tr4StdPk.narrowPeak.gz 018ec46ccc5869ea1b2a5552d1d13d93
wgEncodeSydhTfbsHelas3Usf2IggmusPk.narrowPeak.gz 73104677ddaf97f944ac7c8c97526bed
wgEncodeSydhTfbsHelas3Zkscan1hpa006672IggrabPk.narrowPeak.gz a62517a561fbc2cd33a08b0bb38b8112
wgEncodeSydhTfbsHelas3Znf143IggrabPk.narrowPeak.gz 69d3ad9abac6162230b784f2e4e3dd56
wgEncodeSydhTfbsHelas3Znf274UcdPk.narrowPeak.gz 01042b58a39d185636cb6ad56401f346
wgEncodeSydhTfbsHelas3Zzz3StdPk.narrowPeak.gz 4d84085297f12724dd170b233feb07d6
