# Supplementary material for: A Comparison of Peak Callers Used for DNase-Seq Data
Source: PLoS One. 2014 May 8;9(5):e96303. doi: 10.1371/journal.pone.0096303 (PMC4014496; doi:10.1371/journal.pone.0096303)
Supplement: Supplementary Data S1 — Data S1, S2 and S3 are list of transcription factor names used in this study from GM12878, K562 and HeLaS3 cells, respectively. (ZIP) [file pone.0096303.s007.zip › Supplementary_Data/K562.txt]

wgEncodeSydhTfbsK562Arid3asc8821IggrabPk.narrowPeak.gz cb26007d18a7cf24a0b680ad24cb1d4a
wgEncodeSydhTfbsK562Atf106325StdPk.narrowPeak.gz 95c2925ddbe06732dab3375c07d57fd0
wgEncodeSydhTfbsK562Atf3StdPk.narrowPeak.gz bb4b58423b77a01e4bde05290e5f507b
wgEncodeSydhTfbsK562Bach1sc14700IggrabPk.narrowPeak.gz 42895329fc8db2bc4549f005a13e4d72
wgEncodeSydhTfbsK562Bdp1StdPk.narrowPeak.gz 77ddebdfd55e26dbf3ad35aa4d74749f
wgEncodeSydhTfbsK562Bhlhe40nb100IggrabPk.narrowPeak.gz 46c2e41f59e8c2e9cdceddfe7dd8ab4c
wgEncodeSydhTfbsK562Brf1StdPk.narrowPeak.gz 2c48e5cbdc23bf72359224b3c7554089
wgEncodeSydhTfbsK562Brf2StdPk.narrowPeak.gz 4932aa8b0f3f34a2c5fe3decb67eb76f
wgEncodeSydhTfbsK562Brg1IggmusPk.narrowPeak.gz 8b8df75e28cdea9eb62cef888fd2437f
wgEncodeSydhTfbsK562Ccnt2StdPk.narrowPeak.gz 2c31d012aa97330d5e1b6cf2f24ebd8b
wgEncodeSydhTfbsK562Cdpsc6327IggrabPk.narrowPeak.gz d20fccbb76459a4b2a02a3814b92bdd7
wgEncodeSydhTfbsK562CebpbIggrabPk.narrowPeak.gz ebf5ea511ad1df631c5ff99c4f772e1e
wgEncodeSydhTfbsK562CfosStdPk.narrowPeak.gz b271e724564862010afa14bee0b59a10
wgEncodeSydhTfbsK562Chd2ab68301IggrabPk.narrowPeak.gz 5b5757e2837959b2d31e866c7b1c9474
wgEncodeSydhTfbsK562CjunIfna30StdPk.narrowPeak.gz 1f9d7b9a010e07c19113f25635dc0d41
wgEncodeSydhTfbsK562CjunIfna6hStdPk.narrowPeak.gz 7e467221e96e897de9d5ee0f78142062
wgEncodeSydhTfbsK562CjunIfng30StdPk.narrowPeak.gz 1d4d0d158f699f5cf4263fe5ad85e9a9
wgEncodeSydhTfbsK562CjunIfng6hStdPk.narrowPeak.gz 50b07ca6d4aab39d6d36941093ee1e2f
wgEncodeSydhTfbsK562CjunIggrabPk.narrowPeak.gz e66b2414940814db9b3349c7870d8629
wgEncodeSydhTfbsK562CjunStdPk.narrowPeak.gz 7ed01cd027c0414c49da3f4df1c41fe1
wgEncodeSydhTfbsK562CmycIfna30StdPk.narrowPeak.gz 4e22d0d1055653b9d9d5d0df8b4aa04d
wgEncodeSydhTfbsK562CmycIfna6hStdPk.narrowPeak.gz eac64e0aefa6def263bf52c0913fd11d
wgEncodeSydhTfbsK562CmycIfng30StdPk.narrowPeak.gz a578f5369f477f5344dcab4b71263c6b
wgEncodeSydhTfbsK562CmycIfng6hStdPk.narrowPeak.gz 1559f0c4b290124d18d21caebe70a85e
wgEncodeSydhTfbsK562CmycIggrabPk.narrowPeak.gz 41b1b33137420093e34f6c6f25dd363a
wgEncodeSydhTfbsK562CmycStdPk.narrowPeak.gz 17c3632f80445408b56fef214358cd6a
wgEncodeSydhTfbsK562Corestab24166IggrabPk.narrowPeak.gz 46643afa087886801b6ca67ad4b89878
wgEncodeSydhTfbsK562Corestsc30189IggrabPk.narrowPeak.gz 1efe7c07cb88530f416b34924fde2d3c
wgEncodeSydhTfbsK562CtcfbIggrabPk.narrowPeak.gz e3fee0039ab77f91306e2853aafa3005
wgEncodeSydhTfbsK562E2f4UcdPk.narrowPeak.gz 45f5d92b80be9bf03731e22373b94415
wgEncodeSydhTfbsK562E2f6UcdPk.narrowPeak.gz a4e704534e23245c58a832ba1a0b0fba
wgEncodeSydhTfbsK562Elk112771IggrabPk.narrowPeak.gz 13deddbf404a44f36b3ff0779b88f209
wgEncodeSydhTfbsK562Gata1UcdPk.narrowPeak.gz 0e1575e9d786484b0ea7761c0ce167c6
wgEncodeSydhTfbsK562Gata1bIggmusPk.narrowPeak.gz 6a07da1b0c8bc539abe32ca5078768e6
wgEncodeSydhTfbsK562Gata2UcdPk.narrowPeak.gz d7f7e77f95b44fbe690dfb976de51a5a
wgEncodeSydhTfbsK562Gtf2bStdPk.narrowPeak.gz 30cdabd6bbf43b482c8459b675f20ebe
wgEncodeSydhTfbsK562Gtf2f1ab28179IggrabPk.narrowPeak.gz 24c2a5ba894e0cc0c6527157d5a9d17e
wgEncodeSydhTfbsK562Hcfc1nb10068209IggrabPk.narrowPeak.gz 0b23a5f7826f7719d4c7b71a54db8c89
wgEncodeSydhTfbsK562Hmgn3StdPk.narrowPeak.gz fca4dfee5f42fcc3e629200d9523a39c
wgEncodeSydhTfbsK562Ini1IggmusPk.narrowPeak.gz 566bc3cbb717536c65406705379f91c9
wgEncodeSydhTfbsK562Irf1Ifna30StdPk.narrowPeak.gz 61e18337bdb14560478c340a0c5ff88f
wgEncodeSydhTfbsK562Irf1Ifna6hStdPk.narrowPeak.gz c9ce493872b283bdc57102c6469aed39
wgEncodeSydhTfbsK562Irf1Ifng30StdPk.narrowPeak.gz 767c90a87cb34d7f74ae69fbd816cf74
wgEncodeSydhTfbsK562Irf1Ifng6hStdPk.narrowPeak.gz 1210f2462eea2635ee02cf3b541d6502
wgEncodeSydhTfbsK562JundIggrabPk.narrowPeak.gz ab5e64ba56a9a195b2d841a044d1d435
wgEncodeSydhTfbsK562Kap1UcdPk.narrowPeak.gz aa5a2a7e6d220638803775fcbf768e3e
wgEncodeSydhTfbsK562MaffIggrabPk.narrowPeak.gz b2475dc323cf53adefd969fd6e10afd0
wgEncodeSydhTfbsK562Mafkab50322IggrabPk.narrowPeak.gz a1c38b95f48a0d8af3b086c6d817893b
wgEncodeSydhTfbsK562MaxIggrabPk.narrowPeak.gz 53d37128b9036301c7fc2b74ee4bf7d2
wgEncodeSydhTfbsK562MaxStdPk.narrowPeak.gz a19aaf8abd95dbbb946feef40beb6e21
wgEncodeSydhTfbsK562Mazab85725IggrabPk.narrowPeak.gz 571e908772418b3339c3915fa8b881da
wgEncodeSydhTfbsK562Mxi1af4185IggrabPk.narrowPeak.gz 47edb8c708aa3e49b94b4b5aae4db4e7
wgEncodeSydhTfbsK562NelfeStdPk.narrowPeak.gz bf7be507971c91dea6fd109f2c7b895e
wgEncodeSydhTfbsK562Nfe2StdPk.narrowPeak.gz 3d953871c7379fe1b0ce7a5c0776b24e
wgEncodeSydhTfbsK562NfyaStdPk.narrowPeak.gz 8f67ba8132ba74601046c928a46fac93
wgEncodeSydhTfbsK562NfybStdPk.narrowPeak.gz 8c433880d36d2a0b9ffee991cba1904e
wgEncodeSydhTfbsK562Nrf1IggrabPk.narrowPeak.gz 133a4cc0e03b29a4e74f205c43065d81
wgEncodeSydhTfbsK562P300IggrabPk.narrowPeak.gz 68ae1503a36a8e4e49d5435a7ef819da
wgEncodeSydhTfbsK562P300sc584sc48343IggrabPk.narrowPeak.gz 882d3a365a7eb97c3e086b11f094aa3a
wgEncodeSydhTfbsK562Pol2Ifna30StdPk.narrowPeak.gz d0fcc2fae7c18772508d2e9676a411ea
wgEncodeSydhTfbsK562Pol2Ifna6hStdPk.narrowPeak.gz 12aaf5f1a39afac91f5ca2aba90eb3dd
wgEncodeSydhTfbsK562Pol2Ifng30StdPk.narrowPeak.gz 0e1e4bcfbc9143d6da9027890b928bf0
wgEncodeSydhTfbsK562Pol2Ifng6hStdPk.narrowPeak.gz 8d7e4dc4e4c06518eba48533e260b289
wgEncodeSydhTfbsK562Pol2IggmusPk.narrowPeak.gz e878710ad764502ef990eeff2524a04a
wgEncodeSydhTfbsK562Pol2StdPk.narrowPeak.gz 41d68a9c6796b020e88d2adcf9be1ba3
wgEncodeSydhTfbsK562Pol2s2IggrabPk.narrowPeak.gz 5f7f919615060c200ba047bece218c5e
wgEncodeSydhTfbsK562Pol2s2StdPk.narrowPeak.gz 3dce75d663db7e3d0db775c02bba0fd2
wgEncodeSydhTfbsK562Pol3StdPk.narrowPeak.gz 9123418a8d342a40a1f9614cbfca0806
wgEncodeSydhTfbsK562Rad21StdPk.narrowPeak.gz 31e26aa8be8f75f6f0ebfbc12e2a904f
wgEncodeSydhTfbsK562Rfx5IggrabPk.narrowPeak.gz ae84b26b09857dfc02444fcf70734f7e
wgEncodeSydhTfbsK562Rpc155StdPk.narrowPeak.gz c5b18252c20c6aebc467656680c51d20
wgEncodeSydhTfbsK562Setdb1MnasedUcdPk.narrowPeak.gz 74ed6582b9df786ac592b77a0b22cf1d
wgEncodeSydhTfbsK562Setdb1UcdPk.narrowPeak.gz 53b97f9d370e39582467b6d40f7512e7
wgEncodeSydhTfbsK562Sirt6StdPk.narrowPeak.gz 4b8fa5ee502da30b76a77d4a727c3bc9
wgEncodeSydhTfbsK562Smc3ab9263IggrabPk.narrowPeak.gz a72c84f021798c44d11750ea7679ffbf
wgEncodeSydhTfbsK562Stat1Ifna30StdPk.narrowPeak.gz 3ee906e3f2b296a935a77fbe0cadbcd4
wgEncodeSydhTfbsK562Stat1Ifna6hStdPk.narrowPeak.gz 393ddc6c51b4af7c63d36664c0020a0f
wgEncodeSydhTfbsK562Stat1Ifng30StdPk.narrowPeak.gz 486e77ed088efb5ef805a0510c9b024b
wgEncodeSydhTfbsK562Stat1Ifng6hStdPk.narrowPeak.gz e083514337ac09f22ea264e17f22c278
wgEncodeSydhTfbsK562Stat2Ifna30StdPk.narrowPeak.gz 0e0b41674a2ac38f2a4ddab39d1a3845
wgEncodeSydhTfbsK562Stat2Ifna6hStdPk.narrowPeak.gz d1811f74462e9d25becbae05f7872427
wgEncodeSydhTfbsK562Tal1sc12984IggmusPk.narrowPeak.gz 7fd1ea6d689f63e143cbf61acbf5539b
wgEncodeSydhTfbsK562Tblr1ab24550IggrabPk.narrowPeak.gz 1a5b0eb668f8ebaa2382eefc709dc80f
wgEncodeSydhTfbsK562Tblr1nb600270IggrabPk.narrowPeak.gz c4f170ccd454708a9833617832e98eda
wgEncodeSydhTfbsK562TbpIggmusPk.narrowPeak.gz 5f961cf9a4a338ac77890f2cbbd41b1c
wgEncodeSydhTfbsK562Tf3c110StdPk.narrowPeak.gz 0255769bf5158424ac1aa0f59759db60
wgEncodeSydhTfbsK562Tr4UcdPk.narrowPeak.gz d77f4e16aa46dd3955b05e97b773c8d5
wgEncodeSydhTfbsK562Ubfsc13125IggmusPk.narrowPeak.gz ca98f991de776737876fa7ed62528aaf
wgEncodeSydhTfbsK562Ubtfsab1404509IggmusPk.narrowPeak.gz a5cc3f9197a9d86b96881b76f6d8a663
wgEncodeSydhTfbsK562Usf2IggrabPk.narrowPeak.gz ffaffe9000db54e46d06658318118df8
wgEncodeSydhTfbsK562Xrcc4StdPk.narrowPeak.gz 53b582d7e33cebdad006cc70b1648caf
wgEncodeSydhTfbsK562Yy1UcdPk.narrowPeak.gz ef2a46485852ced4e03750fda5db807e
wgEncodeSydhTfbsK562Zc3h11anb10074650IggrabPk.narrowPeak.gz f3c6590064e9f00e2d27030c95559992
wgEncodeSydhTfbsK562Znf143IggrabPk.narrowPeak.gz 259dc65d0d017eadee8cce89dddddf24
wgEncodeSydhTfbsK562Znf263UcdPk.narrowPeak.gz de9000f06a3f75322cd7456ef370fb0e
wgEncodeSydhTfbsK562Znf274UcdPk.narrowPeak.gz 486d091c324ba33cf3e46740180ccdf7
wgEncodeSydhTfbsK562Znf274m01UcdPk.narrowPeak.gz 72c40b7f43274ade845df679cb3679b3
wgEncodeSydhTfbsK562Znf384hpa004051IggrabPk.narrowPeak.gz 306c904ab969183a2dbaf7482691ec1d
wgEncodeSydhTfbsK562Znfmizdcp1ab65767IggrabPk.narrowPeak.gz 19d2b7ddc8ef34d60def3494ebc4311e
